# Supplementary material for: Consistency in the supply of larval fishes among coral reefs in French Polynesia
Source: PLoS One. 2017 Jun 8;12(6):e0178795. doi: 10.1371/journal.pone.0178795 (PMC5464576; doi:10.1371/journal.pone.0178795)
Supplement: S1 File — Raw data of the larval fishes that were collected during the study and data of the percentage of the moon that was illuminated. (XLSX) [file pone.0178795.s001.xlsx]

## Sheet: Data
All larvae raw data				Manini raw data				Bothus raw data				Chromis raw data				Pristiapogon raw data				Moon data
Date	Valeurs	Facteurs		Date	Valeurs	Facteurs		Date	Valeurs	Facteurs		Date	Valeurs	Facteurs		Date	Valeurs	Facteurs		Date	Valeurs	Facteurs
2015/03/10	24	M_W1		2015/03/10	0	M_W1		2015/03/10	0	M_W1		2015/03/10	5	M_W1		2015/03/10	6	M_W1		2015-03-10	21.9834	MOON
2015/03/11	38	M_W1		2015/03/11	0	M_W1		2015/03/11	2	M_W1		2015/03/11	0	M_W1		2015/03/11	10	M_W1		2015-03-11	30.5137	MOON
2015/03/15	55	M_W1		2015/03/15	0	M_W1		2015/03/15	0	M_W1		2015/03/15	1	M_W1		2015/03/15	2	M_W1		2015-03-15	71.0589	MOON
2015/03/16	53	M_W1		2015/03/16	0	M_W1		2015/03/16	1	M_W1		2015/03/16	3	M_W1		2015/03/16	0	M_W1		2015-03-16	80.7616	MOON
2015/03/18	26	M_W1		2015/03/18	0	M_W1		2015/03/18	0	M_W1		2015/03/18	1	M_W1		2015/03/18	2	M_W1		2015-03-18	95.4323	MOON
2015/03/19	111	M_W1		2015/03/19	0	M_W1		2015/03/19	1	M_W1		2015/03/19	1	M_W1		2015/03/19	3	M_W1		2015-03-19	99.15	MOON
2015/03/20	5	M_W1		2015/03/20	0	M_W1		2015/03/20	0	M_W1		2015/03/20	0	M_W1		2015/03/20	0	M_W1		2015-03-20	99.8998	MOON
2015/03/22	48	M_W1		2015/03/22	3	M_W1		2015/03/22	0	M_W1		2015/03/22	0	M_W1		2015/03/22	0	M_W1		2015-03-22	92.5117	MOON
2015/03/23	9	M_W1		2015/03/23	0	M_W1		2015/03/23	0	M_W1		2015/03/23	0	M_W1		2015/03/23	0	M_W1		2015-03-23	85.0957	MOON
2015/03/24	69	M_W1		2015/03/24	1	M_W1		2015/03/24	4	M_W1		2015/03/24	0	M_W1		2015/03/24	0	M_W1		2015-03-24	75.9982	MOON
2015/03/25	153	M_W1		2015/03/25	0	M_W1		2015/03/25	0	M_W1		2015/03/25	0	M_W1		2015/03/25	1	M_W1		2015-03-25	65.8922	MOON
2015/03/26	93	M_W1		2015/03/26	1	M_W1		2015/03/26	0	M_W1		2015/03/26	0	M_W1		2015/03/26	0	M_W1		2015-03-26	55.3945	MOON
2015/03/29	114	M_W1		2015/03/29	1	M_W1		2015/03/29	0	M_W1		2015/03/29	1	M_W1		2015/03/29	0	M_W1		2015-03-29	26.105	MOON
2015/03/30	175	M_W1		2015/03/30	9	M_W1		2015/03/30	0	M_W1		2015/03/30	6	M_W1		2015/03/30	0	M_W1		2015-03-30	18.1113	MOON
2015/03/31	223	M_W1		2015/03/31	73	M_W1		2015/03/31	1	M_W1		2015/03/31	71	M_W1		2015/03/31	0	M_W1		2015-03-31	11.3718	MOON
2015/04/04	282	M_W1		2015/04/04	42	M_W1		2015/04/04	1	M_W1		2015/04/04	43	M_W1		2015/04/04	0	M_W1		2015-04-04	0.134562	MOON
2015/04/05	405	M_W1		2015/04/05	210	M_W1		2015/04/05	1	M_W1		2015/04/05	15	M_W1		2015/04/05	10	M_W1		2015-04-05	1.74414	MOON
2015/04/06	230	M_W1		2015/04/06	107	M_W1		2015/04/06	1	M_W1		2015/04/06	4	M_W1		2015/04/06	0	M_W1		2015-04-06	5.1426	MOON
2015/04/07	329	M_W1		2015/04/07	160	M_W1		2015/04/07	16	M_W1		2015/04/07	2	M_W1		2015/04/07	12	M_W1		2015-04-07	10.2503	MOON
2015/04/08	364	M_W1		2015/04/08	156	M_W1		2015/04/08	2	M_W1		2015/04/08	2	M_W1		2015/04/08	0	M_W1		2015-04-08	16.9465	MOON
2015/04/10	191	M_W1		2015/04/10	122	M_W1		2015/04/10	5	M_W1		2015/04/10	0	M_W1		2015/04/10	0	M_W1		2015-04-10	34.4183	MOON
2015/04/14	140	M_W1		2015/04/14	0	M_W1		2015/04/14	0	M_W1		2015/04/14	0	M_W1		2015/04/14	1	M_W1		2015-04-14	76.9414	MOON
2015/04/20	52	M_W1		2015/04/20	0	M_W1		2015/04/20	0	M_W1		2015/04/20	2	M_W1		2015/04/20	1	M_W1		2015-04-20	94.8639	MOON
2015/04/22	45	M_W1		2015/04/22	0	M_W1		2015/04/22	0	M_W1		2015/04/22	0	M_W1		2015/04/22	0	M_W1		2015-04-22	80.4181	MOON
2015/04/23	13	M_W1		2015/04/23	1	M_W1		2015/04/23	0	M_W1		2015/04/23	0	M_W1		2015/04/23	0	M_W1		2015-04-23	71.1228	MOON
2015/04/24	15	M_W1		2015/04/24	10	M_W1		2015/04/24	0	M_W1		2015/04/24	0	M_W1		2015/04/24	0	M_W1		2015-04-24	61.2154	MOON
2015/04/25	86	M_W1		2015/04/25	0	M_W1		2015/04/25	0	M_W1		2015/04/25	0	M_W1		2015/04/25	0	M_W1		2015-04-25	51.1686	MOON
2015/04/26	83	M_W1		2015/04/26	11	M_W1		2015/04/26	0	M_W1		2015/04/26	4	M_W1		2015/04/26	0	M_W1		2015-04-26	41.356	MOON
2015/04/27	200	M_W1		2015/04/27	12	M_W1		2015/04/27	2	M_W1		2015/04/27	0	M_W1		2015/04/27	1	M_W1		2015-04-27	32.071	MOON
2015/04/28	141	M_W1		2015/04/28	3	M_W1		2015/04/28	2	M_W1		2015/04/28	1	M_W1		2015/04/28	0	M_W1		2015-04-28	23.5578	MOON
2015/04/29	80	M_W1		2015/04/29	0	M_W1		2015/04/29	0	M_W1		2015/04/29	1	M_W1		2015/04/29	0	M_W1		2015-04-29	16.0385	MOON
2015/04/30	71	M_W1		2015/04/30	2	M_W1		2015/04/30	15	M_W1		2015/04/30	1	M_W1		2015/04/30	0	M_W1		2015-04-30	9.72919	MOON
2015/05/01	50	M_W1		2015/05/01	2	M_W1		2015/05/01	0	M_W1		2015/05/01	0	M_W1		2015/05/01	0	M_W1		2015-05-01	4.8414	MOON
2015/05/02	45	M_W1		2015/05/02	1	M_W1		2015/05/02	2	M_W1		2015/05/02	0	M_W1		2015/05/02	0	M_W1		2015-05-02	1.57117	MOON
2015/05/08	156	M_W1		2015/05/08	8	M_W1		2015/05/08	8	M_W1		2015/05/08	0	M_W1		2015/05/08	0	M_W1		2015-05-08	21.0197	MOON
2015/05/09	44	M_W1		2015/05/09	1	M_W1		2015/05/09	7	M_W1		2015/05/09	0	M_W1		2015/05/09	0	M_W1		2015-05-09	30.279	MOON
2015/05/10	96	M_W1		2015/05/10	0	M_W1		2015/05/10	6	M_W1		2015/05/10	0	M_W1		2015/05/10	1	M_W1		2015-05-10	40.6763	MOON
2015/05/11	40	M_W1		2015/05/11	1	M_W1		2015/05/11	4	M_W1		2015/05/11	11	M_W1		2015/05/11	0	M_W1		2015-05-11	51.787	MOON
2015/05/12	79	M_W1		2015/05/12	3	M_W1		2015/05/12	3	M_W1		2015/05/12	19	M_W1		2015/05/12	4	M_W1		2015-05-12	63.0745	MOON
2015/05/13	95	M_W1		2015/05/13	0	M_W1		2015/05/13	0	M_W1		2015/05/13	18	M_W1		2015/05/13	14	M_W1		2015-05-13	73.9035	MOON
2015/05/14	364	M_W1		2015/05/14	10	M_W1		2015/05/14	2	M_W1		2015/05/14	4	M_W1		2015/05/14	17	M_W1		2015-05-14	83.5843	MOON
2015/03/10	36	M_W2		2015/03/10	0	M_W2		2015/03/10	0	M_W2		2015/03/10	5	M_W2		2015/03/10	6	M_W2
2015/03/11	10	M_W2		2015/03/11	0	M_W2		2015/03/11	0	M_W2		2015/03/11	0	M_W2		2015/03/11	4	M_W2
2015/03/15	50	M_W2		2015/03/15	0	M_W2		2015/03/15	0	M_W2		2015/03/15	0	M_W2		2015/03/15	0	M_W2
2015/03/16	27	M_W2		2015/03/16	0	M_W2		2015/03/16	0	M_W2		2015/03/16	0	M_W2		2015/03/16	0	M_W2
2015/03/18	23	M_W2		2015/03/18	0	M_W2		2015/03/18	0	M_W2		2015/03/18	2	M_W2		2015/03/18	2	M_W2
2015/03/19	132	M_W2		2015/03/19	0	M_W2		2015/03/19	0	M_W2		2015/03/19	0	M_W2		2015/03/19	1	M_W2
2015/03/20	9	M_W2		2015/03/20	0	M_W2		2015/03/20	0	M_W2		2015/03/20	0	M_W2		2015/03/20	0	M_W2
2015/03/22	34	M_W2		2015/03/22	0	M_W2		2015/03/22	0	M_W2		2015/03/22	0	M_W2		2015/03/22	1	M_W2
2015/03/23	5	M_W2		2015/03/23	0	M_W2		2015/03/23	0	M_W2		2015/03/23	0	M_W2		2015/03/23	0	M_W2
2015/03/24	53	M_W2		2015/03/24	1	M_W2		2015/03/24	0	M_W2		2015/03/24	0	M_W2		2015/03/24	0	M_W2
2015/03/25	131	M_W2		2015/03/25	0	M_W2		2015/03/25	0	M_W2		2015/03/25	2	M_W2		2015/03/25	1	M_W2
2015/03/26	76	M_W2		2015/03/26	2	M_W2		2015/03/26	0	M_W2		2015/03/26	1	M_W2		2015/03/26	0	M_W2
2015/03/29	100	M_W2		2015/03/29	8	M_W2		2015/03/29	0	M_W2		2015/03/29	0	M_W2		2015/03/29	0	M_W2
2015/03/30	155	M_W2		2015/03/30	26	M_W2		2015/03/30	0	M_W2		2015/03/30	2	M_W2		2015/03/30	0	M_W2
2015/03/31	304	M_W2		2015/03/31	35	M_W2		2015/03/31	2	M_W2		2015/03/31	63	M_W2		2015/03/31	0	M_W2
2015/04/04	262	M_W2		2015/04/04	204	M_W2		2015/04/04	0	M_W2		2015/04/04	44	M_W2		2015/04/04	0	M_W2
2015/04/05	339	M_W2		2015/04/05	83	M_W2		2015/04/05	0	M_W2		2015/04/05	11	M_W2		2015/04/05	4	M_W2
2015/04/06	157	M_W2		2015/04/06	181	M_W2		2015/04/06	0	M_W2		2015/04/06	1	M_W2		2015/04/06	1	M_W2
2015/04/07	225	M_W2		2015/04/07	231	M_W2		2015/04/07	15	M_W2		2015/04/07	1	M_W2		2015/04/07	3	M_W2
2015/04/08	208	M_W2		2015/04/08	68	M_W2		2015/04/08	0	M_W2		2015/04/08	2	M_W2		2015/04/08	0	M_W2
2015/04/10	212	M_W2		2015/04/10	0	M_W2		2015/04/10	1	M_W2		2015/04/10	1	M_W2		2015/04/10	1	M_W2
2015/04/14	140	M_W2		2015/04/14	5	M_W2		2015/04/14	0	M_W2		2015/04/14	0	M_W2		2015/04/14	0	M_W2
2015/04/20	36	M_W2		2015/04/20	0	M_W2		2015/04/20	0	M_W2		2015/04/20	1	M_W2		2015/04/20	1	M_W2
2015/04/22	23	M_W2		2015/04/22	0	M_W2		2015/04/22	0	M_W2		2015/04/22	1	M_W2		2015/04/22	0	M_W2
2015/04/23	12	M_W2		2015/04/23	3	M_W2		2015/04/23	0	M_W2		2015/04/23	0	M_W2		2015/04/23	0	M_W2
2015/04/24	22	M_W2		2015/04/24	0	M_W2		2015/04/24	0	M_W2		2015/04/24	0	M_W2		2015/04/24	0	M_W2
2015/04/25	55	M_W2		2015/04/25	22	M_W2		2015/04/25	1	M_W2		2015/04/25	9	M_W2		2015/04/25	0	M_W2
2015/04/26	60	M_W2		2015/04/26	8	M_W2		2015/04/26	0	M_W2		2015/04/26	3	M_W2		2015/04/26	0	M_W2
2015/04/27	185	M_W2		2015/04/27	3	M_W2		2015/04/27	2	M_W2		2015/04/27	3	M_W2		2015/04/27	0	M_W2
2015/04/28	124	M_W2		2015/04/28	1	M_W2		2015/04/28	0	M_W2		2015/04/28	6	M_W2		2015/04/28	0	M_W2
2015/04/29	71	M_W2		2015/04/29	1	M_W2		2015/04/29	4	M_W2		2015/04/29	3	M_W2		2015/04/29	0	M_W2
2015/04/30	25	M_W2		2015/04/30	2	M_W2		2015/04/30	15	M_W2		2015/04/30	7	M_W2		2015/04/30	0	M_W2
2015/05/01	48	M_W2		2015/05/01	5	M_W2		2015/05/01	0	M_W2		2015/05/01	2	M_W2		2015/05/01	0	M_W2
2015/05/02	47	M_W2		2015/05/02	12	M_W2		2015/05/02	0	M_W2		2015/05/02	0	M_W2		2015/05/02	0	M_W2
2015/05/08	178	M_W2		2015/05/08	3	M_W2		2015/05/08	1	M_W2		2015/05/08	4	M_W2		2015/05/08	0	M_W2
2015/05/09	43	M_W2		2015/05/09	6	M_W2		2015/05/09	2	M_W2		2015/05/09	1	M_W2		2015/05/09	0	M_W2
2015/05/10	83	M_W2		2015/05/10	9	M_W2		2015/05/10	0	M_W2		2015/05/10	0	M_W2		2015/05/10	0	M_W2
2015/05/11	33	M_W2		2015/05/11	23	M_W2		2015/05/11	4	M_W2		2015/05/11	11	M_W2		2015/05/11	1	M_W2
2015/05/12	82	M_W2		2015/05/12	2	M_W2		2015/05/12	0	M_W2		2015/05/12	19	M_W2		2015/05/12	1	M_W2
2015/05/13	94	M_W2		2015/05/13	19	M_W2		2015/05/13	0	M_W2		2015/05/13	19	M_W2		2015/05/13	14	M_W2
2015/05/14	316	M_W2		2015/05/14	12	M_W2		2015/05/14	0	M_W2		2015/05/14	6	M_W2		2015/05/14	11	M_W2
2015/03/10	31	NN_N		2015/03/10	0	NN_N		2015/03/10	1	NN_N		2015/03/10	18	NN_N		2015/03/10	0	NN_N
2015/03/11	75	NN_N		2015/03/11	2	NN_N		2015/03/11	6	NN_N		2015/03/11	24	NN_N		2015/03/11	0	NN_N
2015/03/15	658	NN_N		2015/03/15	0	NN_N		2015/03/15	8	NN_N		2015/03/15	140	NN_N		2015/03/15	0	NN_N
2015/03/16	222	NN_N		2015/03/16	0	NN_N		2015/03/16	1	NN_N		2015/03/16	3	NN_N		2015/03/16	0	NN_N
2015/03/18	498	NN_N		2015/03/18	0	NN_N		2015/03/18	0	NN_N		2015/03/18	19	NN_N		2015/03/18	0	NN_N
2015/03/19	498	NN_N		2015/03/19	0	NN_N		2015/03/19	0	NN_N		2015/03/19	19	NN_N		2015/03/19	0	NN_N
2015/03/20	38	NN_N		2015/03/20	0	NN_N		2015/03/20	3	NN_N		2015/03/20	9	NN_N		2015/03/20	0	NN_N
2015/03/22	137	NN_N		2015/03/22	0	NN_N		2015/03/22	1	NN_N		2015/03/22	2	NN_N		2015/03/22	0	NN_N
2015/03/23	195	NN_N		2015/03/23	0	NN_N		2015/03/23	2	NN_N		2015/03/23	2	NN_N		2015/03/23	99	NN_N
2015/03/24	326	NN_N		2015/03/24	2	NN_N		2015/03/24	0	NN_N		2015/03/24	44	NN_N		2015/03/24	158	NN_N
2015/03/25	1057	NN_N		2015/03/25	0	NN_N		2015/03/25	2	NN_N		2015/03/25	8	NN_N		2015/03/25	949	NN_N
2015/03/26	1036	NN_N		2015/03/26	6	NN_N		2015/03/26	20	NN_N		2015/03/26	257	NN_N		2015/03/26	701	NN_N
2015/03/29	236	NN_N		2015/03/29	2	NN_N		2015/03/29	50	NN_N		2015/03/29	65	NN_N		2015/03/29	2	NN_N
2015/03/30	143	NN_N		2015/03/30	0	NN_N		2015/03/30	20	NN_N		2015/03/30	28	NN_N		2015/03/30	21	NN_N
2015/03/31	294.722	NN_N		2015/03/31	0	NN_N		2015/03/31	0	NN_N		2015/03/31	30	NN_N		2015/03/31	12	NN_N
2015/04/04	26.1752	NN_N		2015/04/04	0	NN_N		2015/04/04	0	NN_N		2015/04/04	5	NN_N		2015/04/04	38	NN_N
2015/04/05	287.795	NN_N		2015/04/05	0	NN_N		2015/04/05	0	NN_N		2015/04/05	100	NN_N		2015/04/05	435	NN_N
2015/04/06	1616.33	NN_N		2015/04/06	0	NN_N		2015/04/06	0	NN_N		2015/04/06	240	NN_N		2015/04/06	620	NN_N
2015/04/07	445.167	NN_N		2015/04/07	0	NN_N		2015/04/07	52	NN_N		2015/04/07	169	NN_N		2015/04/07	260	NN_N
2015/04/08	663.462	NN_N		2015/04/08	0	NN_N		2015/04/08	60	NN_N		2015/04/08	430	NN_N		2015/04/08	0	NN_N
2015/04/10	304.207	NN_N		2015/04/10	0	NN_N		2015/04/10	0	NN_N		2015/04/10	78	NN_N		2015/04/10	140	NN_N
2015/04/14	4.3278	NN_N		2015/04/14	0	NN_N		2015/04/14	0	NN_N		2015/04/14	0	NN_N		2015/04/14	0	NN_N
2015/04/20	70.4218	NN_N		2015/04/20	0	NN_N		2015/04/20	0	NN_N		2015/04/20	0	NN_N		2015/04/20	50	NN_N
2015/04/22	280.73	NN_N		2015/04/22	0	NN_N		2015/04/22	20	NN_N		2015/04/22	90	NN_N		2015/04/22	250	NN_N
2015/04/23	238.435	NN_N		2015/04/23	0	NN_N		2015/04/23	6	NN_N		2015/04/23	0	NN_N		2015/04/23	300	NN_N
2015/04/24	244.751	NN_N		2015/04/24	0	NN_N		2015/04/24	0	NN_N		2015/04/24	350	NN_N		2015/04/24	130	NN_N
2015/04/25	399.923	NN_N		2015/04/25	0	NN_N		2015/04/25	0	NN_N		2015/04/25	450	NN_N		2015/04/25	300	NN_N
2015/04/26	961.898	NN_N		2015/04/26	0	NN_N		2015/04/26	20	NN_N		2015/04/26	800	NN_N		2015/04/26	950	NN_N
2015/04/27	325.36	NN_N		2015/04/27	0	NN_N		2015/04/27	26	NN_N		2015/04/27	350	NN_N		2015/04/27	350	NN_N
2015/04/28	343.994	NN_N		2015/04/28	0	NN_N		2015/04/28	0	NN_N		2015/04/28	200	NN_N		2015/04/28	80	NN_N
2015/04/29	27	NN_N		2015/04/29	5	NN_N		2015/04/29	67	NN_N		2015/04/29	491	NN_N		2015/04/29	0	NN_N
2015/04/30	495	NN_N		2015/04/30	31	NN_N		2015/04/30	134	NN_N		2015/04/30	26	NN_N		2015/04/30	222	NN_N
2015/05/01	620	NN_N		2015/05/01	234	NN_N		2015/05/01	113	NN_N		2015/05/01	39	NN_N		2015/05/01	280	NN_N
2015/05/02	1678	NN_N		2015/05/02	22	NN_N		2015/05/02	33	NN_N		2015/05/02	54	NN_N		2015/05/02	40	NN_N
2015/05/08	1169	NN_N		2015/05/08	0	NN_N		2015/05/08	0	NN_N		2015/05/08	0	NN_N		2015/05/08	0	NN_N
2015/05/09	0	NN_N		2015/05/09	0	NN_N		2015/05/09	0	NN_N		2015/05/09	29	NN_N		2015/05/09	0	NN_N
2015/05/10	40	NN_N		2015/05/10	0	NN_N		2015/05/10	14	NN_N		2015/05/10	182	NN_N		2015/05/10	361	NN_N
2015/05/11	586	NN_N		2015/05/11	0	NN_N		2015/05/11	15	NN_N		2015/05/11	46	NN_N		2015/05/11	68	NN_N
2015/05/12	164	NN_N		2015/05/12	2	NN_N		2015/05/12	24	NN_N		2015/05/12	9	NN_N		2015/05/12	321	NN_N
2015/05/13	431	NN_N		2015/05/13	0	NN_N		2015/05/13	29	NN_N		2015/05/13	1	NN_N		2015/05/13	51	NN_N
2015/05/14	102	NN_N		2015/05/14	0	NN_N		2015/05/14	0	NN_N		2015/05/14	0	NN_N		2015/05/14	15	NN_N
2015/03/10	30	NN_SE1		2015/03/10	0	NN_SE1		2015/03/10	0	NN_SE1		2015/03/10	0	NN_SE1		2015/03/10	0	NN_SE1
2015/03/11	0	NN_SE1		2015/03/11	0	NN_SE1		2015/03/11	0	NN_SE1		2015/03/11	20	NN_SE1		2015/03/11	0	NN_SE1
2015/03/15	0	NN_SE1		2015/03/15	0	NN_SE1		2015/03/15	0	NN_SE1		2015/03/15	100	NN_SE1		2015/03/15	0	NN_SE1
2015/03/16	0	NN_SE1		2015/03/16	0	NN_SE1		2015/03/16	0	NN_SE1		2015/03/16	0	NN_SE1		2015/03/16	0	NN_SE1
2015/03/18	22	NN_SE1		2015/03/18	0	NN_SE1		2015/03/18	0	NN_SE1		2015/03/18	15	NN_SE1		2015/03/18	0	NN_SE1
2015/03/19	10	NN_SE1		2015/03/19	0	NN_SE1		2015/03/19	0	NN_SE1		2015/03/19	15	NN_SE1		2015/03/19	0	NN_SE1
2015/03/20	21	NN_SE1		2015/03/20	0	NN_SE1		2015/03/20	0	NN_SE1		2015/03/20	0	NN_SE1		2015/03/20	0	NN_SE1
2015/03/22	47	NN_SE1		2015/03/22	0	NN_SE1		2015/03/22	0	NN_SE1		2015/03/22	6	NN_SE1		2015/03/22	0	NN_SE1
2015/03/23	15	NN_SE1		2015/03/23	0	NN_SE1		2015/03/23	0	NN_SE1		2015/03/23	0	NN_SE1		2015/03/23	99	NN_SE1
2015/03/24	51	NN_SE1		2015/03/24	0	NN_SE1		2015/03/24	0	NN_SE1		2015/03/24	30	NN_SE1		2015/03/24	158	NN_SE1
2015/03/25	83	NN_SE1		2015/03/25	2	NN_SE1		2015/03/25	0	NN_SE1		2015/03/25	0	NN_SE1		2015/03/25	111	NN_SE1
2015/03/26	73	NN_SE1		2015/03/26	0	NN_SE1		2015/03/26	10	NN_SE1		2015/03/26	25	NN_SE1		2015/03/26	115	NN_SE1
2015/03/29	62	NN_SE1		2015/03/29	1	NN_SE1		2015/03/29	30	NN_SE1		2015/03/29	62	NN_SE1		2015/03/29	2	NN_SE1
2015/03/30	178	NN_SE1		2015/03/30	1	NN_SE1		2015/03/30	7	NN_SE1		2015/03/30	30	NN_SE1		2015/03/30	21	NN_SE1
2015/03/31	620	NN_SE1		2015/03/31	1	NN_SE1		2015/03/31	5	NN_SE1		2015/03/31	33	NN_SE1		2015/03/31	12	NN_SE1
2015/04/04	89	NN_SE1		2015/04/04	0	NN_SE1		2015/04/04	8	NN_SE1		2015/04/04	7	NN_SE1		2015/04/04	38	NN_SE1
2015/04/05	665	NN_SE1		2015/04/05	3	NN_SE1		2015/04/05	14	NN_SE1		2015/04/05	111	NN_SE1		2015/04/05	437	NN_SE1
2015/04/06	6555	NN_SE1		2015/04/06	0	NN_SE1		2015/04/06	5	NN_SE1		2015/04/06	240	NN_SE1		2015/04/06	628	NN_SE1
2015/04/07	611	NN_SE1		2015/04/07	2	NN_SE1		2015/04/07	44	NN_SE1		2015/04/07	169	NN_SE1		2015/04/07	261	NN_SE1
2015/04/08	1640	NN_SE1		2015/04/08	2	NN_SE1		2015/04/08	63	NN_SE1		2015/04/08	432	NN_SE1		2015/04/08	0	NN_SE1
2015/04/10	575	NN_SE1		2015/04/10	0	NN_SE1		2015/04/10	1	NN_SE1		2015/04/10	78	NN_SE1		2015/04/10	144	NN_SE1
2015/04/14	16	NN_SE1		2015/04/14	1	NN_SE1		2015/04/14	0	NN_SE1		2015/04/14	0	NN_SE1		2015/04/14	0	NN_SE1
2015/04/20	134	NN_SE1		2015/04/20	0	NN_SE1		2015/04/20	2	NN_SE1		2015/04/20	2	NN_SE1		2015/04/20	63	NN_SE1
2015/04/22	848	NN_SE1		2015/04/22	2	NN_SE1		2015/04/22	25	NN_SE1		2015/04/22	94	NN_SE1		2015/04/22	299	NN_SE1
2015/04/23	819	NN_SE1		2015/04/23	0	NN_SE1		2015/04/23	6	NN_SE1		2015/04/23	0	NN_SE1		2015/04/23	321	NN_SE1
2015/04/24	691	NN_SE1		2015/04/24	1	NN_SE1		2015/04/24	0	NN_SE1		2015/04/24	393	NN_SE1		2015/04/24	135	NN_SE1
2015/04/25	1039	NN_SE1		2015/04/25	1	NN_SE1		2015/04/25	0	NN_SE1		2015/04/25	469	NN_SE1		2015/04/25	308	NN_SE1
2015/04/26	3244	NN_SE1		2015/04/26	1	NN_SE1		2015/04/26	26	NN_SE1		2015/04/26	860	NN_SE1		2015/04/26	954	NN_SE1
2015/04/27	838	NN_SE1		2015/04/27	6	NN_SE1		2015/04/27	26	NN_SE1		2015/04/27	359	NN_SE1		2015/04/27	378	NN_SE1
2015/04/28	540	NN_SE1		2015/04/28	4	NN_SE1		2015/04/28	1	NN_SE1		2015/04/28	204	NN_SE1		2015/04/28	81	NN_SE1
2015/04/29	1042	NN_SE1		2015/04/29	7	NN_SE1		2015/04/29	22	NN_SE1		2015/04/29	491	NN_SE1		2015/04/29	14	NN_SE1
2015/04/30	1484	NN_SE1		2015/04/30	5	NN_SE1		2015/04/30	130	NN_SE1		2015/04/30	160	NN_SE1		2015/04/30	467	NN_SE1
2015/05/01	1243	NN_SE1		2015/05/01	7	NN_SE1		2015/05/01	39	NN_SE1		2015/05/01	160	NN_SE1		2015/05/01	334	NN_SE1
2015/05/02	1217	NN_SE1		2015/05/02	35	NN_SE1		2015/05/02	15	NN_SE1		2015/05/02	480	NN_SE1		2015/05/02	172	NN_SE1
2015/05/08	2236	NN_SE1		2015/05/08	2	NN_SE1		2015/05/08	3	NN_SE1		2015/05/08	64	NN_SE1		2015/05/08	185	NN_SE1
2015/05/09	387	NN_SE1		2015/05/09	0	NN_SE1		2015/05/09	1	NN_SE1		2015/05/09	36	NN_SE1		2015/05/09	29	NN_SE1
2015/05/10	137	NN_SE1		2015/05/10	3	NN_SE1		2015/05/10	14	NN_SE1		2015/05/10	198	NN_SE1		2015/05/10	444	NN_SE1
2015/05/11	710	NN_SE1		2015/05/11	3	NN_SE1		2015/05/11	15	NN_SE1		2015/05/11	126	NN_SE1		2015/05/11	425	NN_SE1
2015/05/12	679	NN_SE1		2015/05/12	2	NN_SE1		2015/05/12	24	NN_SE1		2015/05/12	20	NN_SE1		2015/05/12	190	NN_SE1
2015/05/13	314	NN_SE1		2015/05/13	1	NN_SE1		2015/05/13	29	NN_SE1		2015/05/13	37	NN_SE1		2015/05/13	95	NN_SE1
2015/05/14	241	NN_SE1		2015/05/14	4	NN_SE1		2015/05/14	2	NN_SE1		2015/05/14	38	NN_SE1		2015/05/14	148	NN_SE1
2015/03/10	30	NN_SE2		2015/03/10	0	NN_SE2		2015/03/10	0	NN_SE2		2015/03/10	0	NN_SE2		2015/03/10	0	NN_SE2
2015/03/11	345	NN_SE2		2015/03/11	9	NN_SE2		2015/03/11	9	NN_SE2		2015/03/11	138	NN_SE2		2015/03/11	0	NN_SE2
2015/03/15	471	NN_SE2		2015/03/15	6	NN_SE2		2015/03/15	14	NN_SE2		2015/03/15	88	NN_SE2		2015/03/15	0	NN_SE2
2015/03/16	193	NN_SE2		2015/03/16	0	NN_SE2		2015/03/16	0	NN_SE2		2015/03/16	4	NN_SE2		2015/03/16	0	NN_SE2
2015/03/18	84	NN_SE2		2015/03/18	0	NN_SE2		2015/03/18	0	NN_SE2		2015/03/18	0	NN_SE2		2015/03/18	0	NN_SE2
2015/03/19	29	NN_SE2		2015/03/19	0	NN_SE2		2015/03/19	0	NN_SE2		2015/03/19	1	NN_SE2		2015/03/19	0	NN_SE2
2015/03/20	72	NN_SE2		2015/03/20	0	NN_SE2		2015/03/20	0	NN_SE2		2015/03/20	1	NN_SE2		2015/03/20	0	NN_SE2
2015/03/22	117	NN_SE2		2015/03/22	0	NN_SE2		2015/03/22	9	NN_SE2		2015/03/22	1	NN_SE2		2015/03/22	0	NN_SE2
2015/03/23	72	NN_SE2		2015/03/23	0	NN_SE2		2015/03/23	2	NN_SE2		2015/03/23	11	NN_SE2		2015/03/23	15	NN_SE2
2015/03/24	433	NN_SE2		2015/03/24	0	NN_SE2		2015/03/24	0	NN_SE2		2015/03/24	15	NN_SE2		2015/03/24	126	NN_SE2
2015/03/25	69	NN_SE2		2015/03/25	2	NN_SE2		2015/03/25	2	NN_SE2		2015/03/25	7	NN_SE2		2015/03/25	126	NN_SE2
2015/03/26	73	NN_SE2		2015/03/26	1	NN_SE2		2015/03/26	2	NN_SE2		2015/03/26	18	NN_SE2		2015/03/26	6	NN_SE2
2015/03/29	177	NN_SE2		2015/03/29	1	NN_SE2		2015/03/29	0	NN_SE2		2015/03/29	7	NN_SE2		2015/03/29	12	NN_SE2
2015/03/30	96	NN_SE2		2015/03/30	0	NN_SE2		2015/03/30	9	NN_SE2		2015/03/30	7	NN_SE2		2015/03/30	6	NN_SE2
2015/03/31	1005	NN_SE2		2015/03/31	1	NN_SE2		2015/03/31	0	NN_SE2		2015/03/31	36	NN_SE2		2015/03/31	6	NN_SE2
2015/04/04	56	NN_SE2		2015/04/04	0	NN_SE2		2015/04/04	0	NN_SE2		2015/04/04	4	NN_SE2		2015/04/04	0	NN_SE2
2015/04/05	923	NN_SE2		2015/04/05	0	NN_SE2		2015/04/05	0	NN_SE2		2015/04/05	80	NN_SE2		2015/04/05	0	NN_SE2
2015/04/06	2420	NN_SE2		2015/04/06	5	NN_SE2		2015/04/06	2	NN_SE2		2015/04/06	482	NN_SE2		2015/04/06	258	NN_SE2
2015/04/07	1837	NN_SE2		2015/04/07	0	NN_SE2		2015/04/07	55	NN_SE2		2015/04/07	480	NN_SE2		2015/04/07	90	NN_SE2
2015/04/08	2023	NN_SE2		2015/04/08	1	NN_SE2		2015/04/08	44	NN_SE2		2015/04/08	558	NN_SE2		2015/04/08	0	NN_SE2
2015/04/10	1101	NN_SE2		2015/04/10	2	NN_SE2		2015/04/10	0	NN_SE2		2015/04/10	360	NN_SE2		2015/04/10	279	NN_SE2
2015/04/14	8	NN_SE2		2015/04/14	0	NN_SE2		2015/04/14	0	NN_SE2		2015/04/14	4	NN_SE2		2015/04/14	0	NN_SE2
2015/04/20	254	NN_SE2		2015/04/20	2	NN_SE2		2015/04/20	1	NN_SE2		2015/04/20	52	NN_SE2		2015/04/20	29	NN_SE2
2015/04/22	705	NN_SE2		2015/04/22	3	NN_SE2		2015/04/22	5	NN_SE2		2015/04/22	102	NN_SE2		2015/04/22	113	NN_SE2
2015/04/23	502	NN_SE2		2015/04/23	0	NN_SE2		2015/04/23	6	NN_SE2		2015/04/23	66	NN_SE2		2015/04/23	30	NN_SE2
2015/04/24	662	NN_SE2		2015/04/24	2	NN_SE2		2015/04/24	14	NN_SE2		2015/04/24	478	NN_SE2		2015/04/24	35	NN_SE2
2015/04/25	1170	NN_SE2		2015/04/25	2	NN_SE2		2015/04/25	14	NN_SE2		2015/04/25	892	NN_SE2		2015/04/25	87	NN_SE2
2015/04/26	2084	NN_SE2		2015/04/26	1	NN_SE2		2015/04/26	19	NN_SE2		2015/04/26	1633	NN_SE2		2015/04/26	153	NN_SE2
2015/04/27	959	NN_SE2		2015/04/27	8	NN_SE2		2015/04/27	27	NN_SE2		2015/04/27	497	NN_SE2		2015/04/27	112	NN_SE2
2015/04/28	1353	NN_SE2		2015/04/28	6	NN_SE2		2015/04/28	7	NN_SE2		2015/04/28	242	NN_SE2		2015/04/28	23	NN_SE2
2015/04/29	709	NN_SE2		2015/04/29	4	NN_SE2		2015/04/29	14	NN_SE2		2015/04/29	120	NN_SE2		2015/04/29	2	NN_SE2
2015/04/30	1540	NN_SE2		2015/04/30	0	NN_SE2		2015/04/30	23	NN_SE2		2015/04/30	99	NN_SE2		2015/04/30	29	NN_SE2
2015/05/01	840	NN_SE2		2015/05/01	6	NN_SE2		2015/05/01	28	NN_SE2		2015/05/01	138	NN_SE2		2015/05/01	8	NN_SE2
2015/05/02	1402	NN_SE2		2015/05/02	1	NN_SE2		2015/05/02	11	NN_SE2		2015/05/02	300	NN_SE2		2015/05/02	32	NN_SE2
2015/05/08	2340	NN_SE2		2015/05/08	0	NN_SE2		2015/05/08	0	NN_SE2		2015/05/08	20	NN_SE2		2015/05/08	0	NN_SE2
2015/05/09	387	NN_SE2		2015/05/09	0	NN_SE2		2015/05/09	0	NN_SE2		2015/05/09	20	NN_SE2		2015/05/09	0	NN_SE2
2015/05/10	137	NN_SE2		2015/05/10	0	NN_SE2		2015/05/10	0	NN_SE2		2015/05/10	100	NN_SE2		2015/05/10	400	NN_SE2
2015/05/11	710	NN_SE2		2015/05/11	0	NN_SE2		2015/05/11	0	NN_SE2		2015/05/11	70	NN_SE2		2015/05/11	200	NN_SE2
2015/05/12	679	NN_SE2		2015/05/12	0	NN_SE2		2015/05/12	0	NN_SE2		2015/05/12	10	NN_SE2		2015/05/12	250	NN_SE2
2015/05/13	314	NN_SE2		2015/05/13	0	NN_SE2		2015/05/13	0	NN_SE2		2015/05/13	10	NN_SE2		2015/05/13	74	NN_SE2
2015/05/14	241	NN_SE2		2015/05/14	0	NN_SE2		2015/05/14	0	NN_SE2		2015/05/14	10	NN_SE2		2015/05/14	100	NN_SE2
